# Supplementary material for: Oxyethylated Fluoresceine—(thia)calix[4]arene Conjugates: Synthesis and Visible-Light Photoredox Catalysis in Water–Organic Media
Source: Molecules. 2022 Dec 28;28(1):261. doi: 10.3390/molecules28010261 (PMC9821991; doi:10.3390/molecules28010261)
Supplement: Supplementary file 1 [file molecules-28-00261-s001.zip]

Archive with 1 entries (1 files):
- molecules-2098071-supplementary.pdf
